# Supplementary material for: Readability of English, German, and Russian Disease-Related Wikipedia Pages: Automated Computational Analysis
Source: J Med Internet Res. 2022 May 16;24(5):e36835. doi: 10.2196/36835 (PMC9152717; doi:10.2196/36835)
Supplement: Multimedia Appendix 10 [file jmir_v24i5e36835_app10.xlsx]

## Sheet: A-vs-B-English
Identifier	Group	n	meanSMOG	sdSMOG	minSMOG	maxSMOG	meanFRE	sdFRE	minFRE	maxFRE	meanFK	sdFK	minFK	maxFK	meanARI	sdARI	minARI	maxARI	meanGF	sdGF	minGF	maxGF	meanCL	sdCL	minCL	maxCL	meanWORDS	sdWORDS	minWORDS	maxWORDS	mean_C_WORDS	sd_C_WORDS	min_C_WORDS	max_C_WORDS	meanSENTENCES	sdSENTENCES	minSENTENCES	maxSENTENCES
1	A	4233	16.122	1.52581	9.325	19	28.6918	10.9977	0	68.542	14.2638	1.79558	6.276	17	13.6482	0.850035	6.178	14	16.6994	0.775732	10.126	17	15.1614	1.077	8.572	16	1465.4	1622.97	18	14858	362.775	400.892	3	3694	68.494	72.9646	1	707
2	B	1892	16.3272	1.83502	8.842	19	29.1803	12.855	0	81.931	14.4668	2.10892	6	17	13.5705	1.0999	4.593	14	16.6088	0.993469	8.071	17	14.871	1.37887	7.824	16	1213.17	1497.12	15	11987	299.164	377.56	4	3198	52.2754	62.0247	1	466

## Sheet: A-vs-B-German
Identifier	Group	n	meanWSTF	sdWSTF	minWSTF	maxWSTF	meanFRE	sdFRE	minFRE	maxFRE	meanWORDS	sdWORDS	minWORDS	maxWORDS	mean_C_WORDS	sd_C_WORDS	min_C_WORDS	max_C_WORDS	meanSENTENCES	sdSENTENCES	minSENTENCES	maxSENTENCES
1	A	4625	13.4334	1.2766	7.972	15	20.3279	9.98153	0	52.609	708.551	1180.88	16	21531	274.905	441.029	9	6895	41.7319	61.5567	1	1032
2	B	1397	13.0536	1.52131	6.794	15	23.9105	11.3986	0	60.732	582.739	1004.05	18	11515	216.651	371.515	4	4597	32.5569	51.1546	1	653

## Sheet: A-vs-B-Russian
Identifier	Group	n	meanFRE	sdFRE	minFRE	maxFRE	meanFKGL	sdFKGL	minFKGL	maxFKGL	meanWORDS	sdWORDS	minWORDS	maxWORDS	mean_C_WORDS	sd_C_WORDS	min_C_WORDS	max_C_WORDS	meanSENTENCES	sdSENTENCES	minSENTENCES	maxSENTENCES
1	A	2316	38.5408	13.5136	0	75.748	12.644	1.84358	7.354	17	837.312	1223.99	31	16352	514.519	734.083	20	9317	49.7003	65.9496	2	826
2	B	997	38.8201	15.3365	0	82.492	12.5815	2.10402	6.432	17	589.917	815.023	21	8790	353.89	483.402	15	5412	33.4835	44.6272	2	662

## Sheet: ICD-chapters-English
Identifier	ICD-10 Chapter	n	meanSMOG	sdSMOG	minSMOG	maxSMOG	meanFRE	sdFRE	minFRE	maxFRE	meanFKGL	sdFKGL	minFKGL	maxFKGL	meanARI	sdARI	minARI	maxARI	meanGF	sdGF	minGF	maxGF	meanCL	sdCL	minCL	maxCL	meanWORDS	sdWORDS	minWORDS	maxWORDS	mean_C_WORDS	sd_C_WORDS	min_C_WORDS	max_C_WORDS	meanSENTENCES	sdSENTENCES	minSENTENCES	maxSENTENCES
1	A	107	15.7076	1.3994	10.355	19	32.6324	9.24776	0	57.15	13.6926	1.59438	8.319	17	13.6726	0.700552	10.691	14	16.5985	0.996019	10.126	17	15.0421	0.886156	12.719	16	2133.68	1901.47	43	8957	502.393	440.833	8	2368	103.327	88.6182	1	412
2	B	95	15.6045	1.24013	11.602	18.595	33.2366	9.06648	0	51.522	13.5345	1.5149	9.835	17	13.5489	0.826761	10.016	14	16.6453	0.755422	13.347	17	14.7993	1.00234	12.069	16	2303.35	2218.74	32	9987	545.326	525.325	11	2533	110.432	97.8971	2	439
3	C	216	15.8031	1.42555	11.208	19	29.9138	9.79788	0	63.017	14.0309	1.69246	6.954	17	13.6559	0.864553	6.178	14	16.6562	0.800216	12	17	15.2022	1.05359	9.472	16	1850.15	2183.46	20	14858	444.583	515.844	3	3694	85.4213	98.9976	1	707
4	D	281	16.0655	1.60504	10.718	19	27.6735	11.724	0	55.183	14.2751	1.86059	8.304	17	13.5805	0.977078	6.823	14	16.6506	0.877857	11.041	17	15.171	1.1069	9.958	16	1151.94	1264.24	28	8461	290.128	320.124	4	2375	53.5196	54.8496	2	325
5	E	414	16.4362	1.37317	11.855	19	25.1388	9.88129	0	54.238	14.8075	1.52531	9.907	17	13.828	0.605234	9.146	14	16.8679	0.498331	13.333	17	15.4769	0.781556	12.216	16	1322.5	1307.88	18	8842	333.459	318.48	7	2033	61.0097	58.6939	2	404
6	F	342	17.2238	1.3832	11.208	19	23.8764	9.94909	0	58.13	15.3347	1.53392	8.878	17	13.8706	0.513126	10.039	14	16.9221	0.419273	11.333	17	15.4856	0.852347	11.588	16	2346.28	2216.12	45	11597	637.711	616.456	6	3079	101.901	96.0618	3	509
7	G	324	16.3726	1.37904	12.417	19	27.9009	10.0223	0	62.871	14.5709	1.64313	7.195	17	13.7783	0.669951	6.589	14	16.8019	0.56301	13.347	17	15.2072	0.97459	9.676	16	1661.27	1660.65	48	10612	409.753	398.038	16	2356	76.2809	73.1532	1	440
8	H	239	15.8611	1.53763	11.741	19	30.0418	10.5737	0	59.562	13.9344	1.84694	8.367	17	13.4846	1.02275	7.975	14	16.6365	0.785779	12.066	17	14.9893	1.14486	9.771	16	1144.17	1373	33	7885	279.874	321.385	8	1906	55.0042	62.3071	1	364
9	I	183	16.1985	1.30135	12.458	19	30.0483	9.07381	0	54.406	14.2938	1.60929	9.625	17	13.766	0.680378	10.301	14	16.7861	0.615821	13.075	17	15.2494	1.04104	9.892	16	1720.39	1686.01	65	9454	419.41	400.755	11	2202	78.6175	73.88	3	411
10	J	118	15.751	1.52398	11.979	19	29.7934	11.0252	0	52.872	13.94	1.9282	9.612	17	13.5047	0.917917	9.523	14	16.5213	0.870541	12.524	17	15.2159	1.01198	11.37	16	1562.71	1713.99	21	10369	382.653	404.343	8	2486	77.678	83.5068	1	463
11	K	200	16.2001	1.33773	11.457	19	27.4751	10.085	0	60.76	14.3721	1.59859	7.849	17	13.7574	0.778943	6.261	14	16.7904	0.626392	11.962	17	15.3664	0.95667	8.979	16	1619.48	1773.83	58	10604	407.565	433.285	17	2728	77.965	80.8495	3	434
12	L	192	15.8509	1.66741	11.208	19	29.3826	13.6104	0	68.536	13.792	2.03669	7.758	17	13.4039	1.02748	8.46	14	16.5401	0.99056	11.635	17	15.0405	1.30016	9.529	16	1010.78	1188.21	21	8926	252.021	295.592	6	2228	51.7031	59.9426	2	441
13	M	258	15.5916	1.50554	10.886	19	31.1702	11.9415	0	66.1	13.6722	1.91067	6.276	17	13.4356	1.21033	6.271	14	16.5179	1.02247	10.884	17	15.0166	1.30782	9.88	16	1230.16	1356.99	22	7351	298.922	327.682	8	1834	60.8488	65.1549	2	359
14	N	158	15.7901	1.47827	11.698	19	30.1107	9.35694	0	54.591	13.9339	1.73226	8.453	17	13.6051	0.823793	9.854	14	16.6094	0.849767	12.771	17	15.3105	0.939338	11.036	16	1384.58	1416.97	25	7334	341.741	349.553	4	1891	67.8165	65.8824	1	334
15	O	85	16.3594	1.33389	13.074	19	30.2118	9.98651	0	51.716	14.2382	1.54002	10.609	17	13.7232	0.609314	11.115	14	16.8158	0.507001	14.081	17	14.9808	1.11168	11.78	16	1714.18	1760.21	51	8854	417.188	413.65	15	1924	80.2	79.2529	2	377
16	P	73	16.2708	1.25789	13.024	19	30.2185	10.296	3.906	68.542	14.2999	1.62265	8.336	17	13.7515	0.829524	8.678	14	16.7887	0.559316	13.895	17	14.9545	1.30743	8.572	16	1654.84	1492.73	56	8854	398.438	346.324	9	1924	76.2329	64.2282	3	377
17	Q	740	16.1048	1.56725	9.325	19	28.0517	11.9454	0	61.625	14.236	1.83347	8.317	17	13.5978	0.856858	8.154	14	16.7003	0.758034	11.642	17	15.1013	1.10282	9.961	16	888.758	984.973	18	8284	216.495	229.419	8	2392	42.4162	45.451	1	317
18	R	228	16.214	1.44916	11.766	19	28.7327	10.5423	0	59.861	14.4125	1.73811	8.778	17	13.7286	0.717544	9.489	14	16.7504	0.718438	12.1	17	15.1847	1.00175	11.681	16	1555.52	1412.65	33	8112	386.272	355.196	10	2066	72.2544	64.604	3	318
19	S	79	14.6567	1.33949	11.208	19	39.0215	8.21866	13.617	55.031	12.7792	1.57847	9.154	17	13.2198	1.03468	9.653	14	15.8559	1.28828	11.557	17	14.0568	1.15392	10.413	16	1729.25	1757.16	23	7719	359.177	386.945	4	1827	81.8734	77.9465	2	347
20	T	111	15.9815	1.50978	11.051	19	32.0589	10.5136	0	62.69	14.0559	1.85906	8.113	17	13.6205	0.851421	8.638	14	16.6189	0.944498	11.111	17	14.7788	1.12361	10.674	16	2102.58	1887.02	54	10488	485.559	419.937	13	2205	95.1261	82.2617	2	461
21	U	5	17.3716	0.662859	17.027	18.554	25.6608	5.17535	17.888	30.44	15.7736	0.767451	14.941	17	14	0	14	14	17	0	17	17	15.5704	0.482934	14.917	16	4932.8	3360.3	2203	10327	1218.6	776.612	592	2385	199.8	134.958	100	403
22	W	4	14.2622	1.37623	12.719	16.067	43.498	9.88562	30.474	54.035	12.5715	1.26433	11.818	14.46	12.8742	0.798661	12.196	14	15.5828	1.04564	14.489	17	12.8065	2.61874	9.78	16	2716.75	1996.03	274	4921	547	420.14	31	938	133	103.076	11	256
23	X	5	15.8702	1.10146	14.064	16.759	29.5966	8.48579	22.217	42.57	14.4988	1.45048	12.097	15.55	13.7716	0.510718	12.858	14	16.6628	0.754002	15.314	17	15.1746	1.12175	13.498	16	3560.6	1751.75	1012	5421	789.4	351.676	266	1232	166.2	85.0512	47	256
24	Y	5	16.7274	1.37355	14.842	18.378	28.4094	8.92144	17.205	37.347	15.01	1.65662	12.725	16.971	14	0	14	14	16.8928	0.239706	16.464	17	15.201	0.890162	13.844	16	3062	2210.33	808	5763	786	598.089	181	1591	129.6	90.4782	34	244
25	Z	9	16.5602	0.865956	15.198	17.769	28.902	7.43297	19.904	41.627	14.919	1.13661	13.609	16.904	14	0	14	14	17	0	17	17	15.3914	0.991046	13.558	16	2019.56	1305.62	552	3707	496.222	341.973	146	973	87.1111	55.4176	25	175

## Sheet: ICD-chapters-German
Identifier	ICD-10 Chapter	n	meanWSTF	sdWSTF	minWSTF	maxWSTF	meanFRE	sdFRE	minFRE	maxFRE	meanWORDS	sdWORDS	minWORDS	maxWORDS	mean_C_WORDS	sd_C_WORDS	min_C_WORDS	max_C_WORDS	meanSENTENCES	sdSENTENCES	minSENTENCES	maxSENTENCES
1	A	112	13.0987	1.22099	9.158	15	22.9132	8.7655	0	42.836	1204.15	1564.53	43	10387	444.473	558.857	22	3776	70.0982	87.8785	2	626
2	B	99	13.014	1.24018	9.721	15	23.7121	8.13825	0	48.565	1310.86	1744.04	62	9794	482.485	630.087	23	3484	74.0404	94.263	3	524
3	C	227	13.4466	1.30069	8.624	15	19.8332	9.2593	0	51.706	1002.12	1610.2	37	10051	396.789	629.053	19	3933	58.815	85.468	1	539
4	D	311	13.5175	1.27531	10.146	15	18.5368	10.2235	0	43.821	568.801	762.99	41	7891	225.392	295.001	18	3240	34.7267	41.4978	2	406
5	E	416	13.5853	1.16995	9.71	15	17.4349	9.80003	0	37.755	787.25	1361.28	45	11512	304.389	510.836	12	4484	46.3534	70.8925	2	599
6	F	312	13.3817	1.3385	9.154	15	23.0972	9.50168	0	50.706	1337.13	1880.59	39	12373	505.157	702.393	16	4645	71.4872	94.6518	2	733
7	G	408	13.43	1.28558	7.972	15	20.0723	10.5101	0	51.813	720.184	1218.74	35	10591	280.662	469.03	17	4315	42.5196	63.1047	2	504
8	H	282	13.2295	1.32586	8.974	15	21.9073	10.0623	0	52.609	548.004	789.547	34	5507	210.344	290.877	14	2077	33.3723	40.6897	2	275
9	I	202	13.6206	1.13328	10.389	15	18.5964	8.91497	0	42.938	891.386	1187.81	24	8633	350.673	457.124	9	3195	49.8564	63.2827	2	517
10	J	118	13.5294	1.32447	9.312	15	19.8963	9.3933	0	44.432	722.593	984.965	37	4905	282.983	377.634	15	1928	40.5508	48.3342	2	256
11	K	224	13.2702	1.31145	9.543	15	21.0815	9.94855	0	50.627	683.027	1009.17	45	8633	267.004	378.854	13	3195	41.8527	57.0971	2	517
12	L	206	13.3022	1.30501	9.445	15	21.2512	10.1537	0	47.797	573.238	775.453	36	5607	226.015	300.586	13	2173	35.3495	44.1242	1	309
13	M	297	13.4811	1.15874	9.849	15	19.7965	9.30352	0	41.226	620.848	735.973	67	4559	245.438	288.414	26	1768	37.8283	40.6322	2	276
14	N	173	13.5607	1.2314	9.656	15	18.6966	9.0885	0	43.344	662.798	906.588	31	5765	266.682	369.952	11	2446	38.7919	48.5389	2	309
15	O	74	13.3667	1.22751	10.134	15	22.6073	9.93708	0	40.848	1140.42	2676.47	61	21531	414.176	877.239	21	6895	60.8919	128.577	3	1032
16	P	65	13.6001	1.15754	10.316	15	19.7881	8.59012	0	39.071	815.123	841.451	66	3823	312.338	313.42	22	1439	44.6308	41.6352	2	169
17	Q	1030	13.545	1.29101	8.074	15	19.2493	10.6034	0	52.609	398.845	526.229	16	7654	160.934	192.665	9	2679	26.2786	27.4515	2	332
18	R	268	13.612	1.26377	9.395	15	20.3697	9.5431	0	48.091	649.254	862.917	32	5079	251.937	324.317	11	1963	36.3097	45.6435	2	278
19	S	107	13.0607	1.29858	9.048	15	24.6035	8.21987	5.956	46.45	935	1532.18	76	12524	352.121	573.391	29	4653	52.9065	88.3169	5	743
20	T	130	13.3081	1.23559	9.663	15	23.2672	9.55274	0	49.222	916.223	1094.91	55	5927	348.308	420.91	19	2464	52.4692	58.0376	2	333
21	U	6	13.9297	1.10871	12.055	15	20.7565	6.50663	12.423	31.467	4201.17	6188.38	430	16697	1576.17	2319.1	161	6262	207.333	279.161	14	761
22	W	5	13.3424	1.30318	11.976	14.696	24.9742	7.90035	13.908	33.204	2033.6	2025.07	216	5488	722.8	717.922	68	1939	95.6	78.3473	9	222
23	X	3	12.8327	0.82638	11.976	13.625	26.4663	5.85798	22.579	33.204	1314.67	828.996	637	2239	468.333	298.081	238	805	71.3333	35.9212	39	110
24	Y	5	13.4202	2.16143	10.311	15	23.0114	14.1452	6.931	41.782	1988.2	1239.25	718	3893	751.8	539.454	272	1632	106.8	63.5114	30	172
25	Z	12	13.7613	1.10203	11.271	15	17.1493	9.96546	0	33.439	1489.92	1284.84	270	4292	564.25	458.966	107	1514	79	70.8417	12	248

## Sheet: ICD-chapters-Russian
Identifier	ICD-10 Chapter	n	meanFRE	sdFRE	minFRE	maxFRE	meanFKGL	sdFKGL	minFKGL	maxFKGL	meanWORDS	sdWORDS	minWORDS	maxWORDS	mean_C_WORDS	sd_C_WORDS	min_C_WORDS	max_C_WORDS	meanSENTENCES	sdSENTENCES	minSENTENCES	maxSENTENCES
1	A	83	42.029	11.3793	0	60.824	12.1553	1.50045	9.538	17	1234.99	1362.68	110	8023	754.398	817.475	64	4736	80.6024	80.9345	8	418
2	B	78	42.2212	9.21972	17.552	68.112	12.159	1.32144	8.399	15.66	1289.28	1468.39	51	7299	774.013	856.388	39	4347	78.0769	78.6281	6	320
3	C	105	36.9959	13.0115	0	69.716	12.8561	1.74923	8.19	17	1048.28	1073.54	41	5482	640.648	641.25	25	3204	60.581	55.8839	2	301
4	D	102	36.0736	13.5836	0	61.913	13.0082	1.83015	9.416	17	672.5	675.872	60	3077	427.471	426.078	38	1944	43.0196	41.3325	3	183
5	E	240	33.6621	12.73	0	59.585	13.3493	1.73144	9.727	17	645.8	806.118	42	7314	408.025	494.739	25	4531	38.3042	45.0567	3	416
6	F	275	35.6758	14.7846	0	69.747	13.0221	2.01612	8.314	17	1206.11	2102.23	35	16352	727.007	1232.46	24	9317	64.6836	104.658	3	826
7	G	146	37.4276	12.762	0	72.667	12.7983	1.72325	7.71	17	1077.25	1524.37	66	7845	669.979	942.094	40	4916	62.5411	84.1482	5	541
8	H	186	41.4271	13.59	0	75.748	12.2261	1.84623	7.354	17	571.796	733.417	31	5310	346.247	440.751	20	3287	34.0645	40.6983	3	285
9	I	117	35.5506	13.6904	0	66.8	13.0433	1.78512	8.704	17	956.316	1238.78	51	6321	596.017	760.034	32	3797	57.0342	72.9284	2	466
10	J	75	37.9921	12.2645	0	56.545	12.735	1.68998	10.147	17	1190.84	1489.52	60	9562	738.187	902.915	43	5906	70.92	80.2595	4	519
11	K	115	39.9525	12.0347	0	64.959	12.4741	1.67499	8.856	17	852.365	858.089	31	4168	531.896	530.422	23	2631	54.9304	57.4103	4	404
12	L	88	41.9932	12.359	3.634	67.823	12.1792	1.72234	8.499	17	651.898	1209.46	53	7832	402.807	727.457	24	4545	39.3977	61.0625	3	442
13	M	119	39.0358	12.7152	0	72.01	12.5801	1.72433	7.974	17	776.992	1016.59	32	5428	485.37	635.146	21	3427	46.6218	56.1475	2	292
14	N	100	36.4254	12.4326	0	74.775	12.9699	1.745	7.462	17	730.59	706.687	47	3440	460.19	440.489	28	2124	42.65	36.4615	3	172
15	O	41	44.0633	10.7332	10.978	67.4	11.8778	1.53063	8.554	16.593	626.098	692.624	60	3585	372.902	392.913	38	2041	39.7073	40.592	5	188
16	P	34	37.4099	14.6663	0	64.566	12.7776	1.9957	8.916	17	850.206	795.562	119	2944	521.235	493.055	67	1846	48.4706	43.8629	8	188
17	Q	234	41.5233	14.4349	0	71.78	12.2121	1.96146	7.9	17	489.132	571.414	41	4767	297.722	340.802	23	2858	30.4231	32.0535	2	267
18	R	162	39.1208	14.1677	0	71.098	12.5539	1.92525	8.023	17	607.543	837.727	42	7062	373.401	516.192	28	4498	37.858	52.2575	2	456
19	S	29	42.9696	14.8971	0	63.192	11.9903	2.00259	9.193	17	609.414	639.077	51	2744	378.448	407.199	33	1734	38.6897	38.4774	2	156
20	T	76	42.8677	11.9596	12.733	66.766	12.041	1.69736	8.584	16.23	986.921	1020.83	52	4992	596.816	621.516	32	2849	60.1447	62.0636	5	347
21	U	5	37.5194	7.76126	30.211	49.938	12.7692	1.10474	10.986	13.791	2616.2	4260.1	233	10159	1547.6	2540.07	142	6048	126.6	199.879	16	480
22	W	1	55.331	NA	55.331	55.331	10.184	NA	10.184	10.184	156	NA	156	156	80	NA	80	80	9	NA	9	9
23	X	2	46.0745	1.43189	45.062	47.087	11.576	0.236174	11.409	11.743	1111.5	129.401	1020	1203	662.5	77.0746	608	717	70.5	13.435	61	80
24	Y	1	14.068	NA	14.068	14.068	16.158	NA	16.158	16.158	1689	NA	1689	1689	1132	NA	1132	1132	79	NA	79	79
25	Z	3	32.7233	8.60557	23.001	39.363	13.5073	1.14463	12.626	14.801	835	718.04	351	1660	535.667	460.105	216	1063	58.3333	60.9289	15	128
