# Supplementary material for: Readability of English, German, and Russian Disease-Related Wikipedia Pages: Automated Computational Analysis
Source: J Med Internet Res. 2022 May 16;24(5):e36835. doi: 10.2196/36835 (PMC9152717; doi:10.2196/36835)
Supplement: Multimedia Appendix 11 [file jmir_v24i5e36835_app11.xlsx]

## Sheet: ICD-chapter-English
ICD-10 Chapter	mean FRE	P value
A	32.6324	<.001
B	33.2366	<.001
C	29.9138	0.067788
D	27.6735	0.147244
E	25.1388	<.001
F	23.8764	<.001
G	27.9009	0.157401
H	30.0418	0.0492508
I	30.0483	0.0443319
J	29.7934	0.279219
K	27.4751	0.0900062
L	29.3826	0.481613
M	31.1702	<.001
N	30.1107	0.0581483
O	30.2118	0.16374
P	30.2185	0.208749
Q	28.0517	0.146502
R	28.7327	0.951325
S	39.0215	<.001
T	32.0589	0.00101719
U	25.6608	0.26073
W	43.498	0.0578592
X	29.5966	0.822927
Y	28.4094	0.947307
Z	28.902	0.933915

## Sheet: ICD-chapters-German
ICD-10 Chapter	mean FRE	P value
A	22.9132	0.00231384
B	23.7121	<.001
C	19.8332	0.419707
D	18.5368	0.00216002
E	17.4349	<.001
F	23.0972	<.001
G	20.0723	0.620671
H	21.9073	0.00894985
I	18.5964	0.0062444
J	19.8963	0.616946
K	21.0815	0.259441
L	21.2512	0.194307
M	19.7965	0.323856
N	18.6966	0.0192008
O	22.6073	0.0524675
P	19.7881	0.612756
Q	19.2493	0.00110711
R	20.3697	0.945737
S	24.6035	<.001
T	23.2672	<.001
U	20.7565	0.878725
W	24.9742	0.258993
X	26.4663	0.211291
Y	23.0114	0.693458
Z	17.1493	0.29248

## Sheet: ICD-chapters-Russian
ICD-10 Chapter	mean FRE	P value
A	42.029	0.00649178
B	42.2212	<.001
C	36.9959	0.226739
D	36.0736	0.0696264
E	33.6621	<.001
F	35.6758	0.00147242
G	37.4276	0.294008
H	41.4271	0.00421784
I	35.5506	0.0198492
J	37.9921	0.699968
K	39.9525	0.21072
L	41.9932	0.0103445
M	39.0358	0.671371
N	36.4254	0.0921175
O	44.0633	0.00206732
P	37.4099	0.65614
Q	41.5233	0.00177803
R	39.1208	0.602553
S	42.9696	0.120541
T	42.8677	0.0023125
U	37.5194	0.783353
X	46.0745	0.0850407
Z	32.7233	0.362322

## Sheet: Recommended-grade-level-English
ICD-10 Chapter	mean FKGL	P value
A	13.6926	<.001
B	13.5345	<.001
C	14.0309	<.001
D	14.2751	<.001
E	14.8075	<.001
F	15.3347	<.001
G	14.5709	<.001
H	13.9344	<.001
I	14.2938	<.001
J	13.94	<.001
K	14.3721	<.001
L	13.792	<.001
M	13.6722	<.001
N	13.9339	<.001
O	14.2382	<.001
P	14.2999	<.001
Q	14.236	<.001
R	14.4125	<.001
S	12.7792	<.001
T	14.0559	<.001
